# Supplementary material for: Elevated pyramidal cell firing orchestrates arteriolar vasoconstriction through COX-2-derived prostaglandin E2 signaling
Source: eLife. 2025 Apr 23;13:RP102424. doi: 10.7554/eLife.102424 (PMC12017770; doi:10.7554/eLife.102424)
Supplement: Source code 1. — The method has been described in Lacroix et al., 2015. [file elife-102424-code1.zip]

Archive with 5 entries (5 files):
- h082.tif
- makeConstrainToRectFcn.m
- Vessel Diameter Measurement Manual.pdf
- vesselDiameter.fig
- vesselDiameter.m
